# Supplementary material for: Genome-wide identification and characterization of BASIC PENTACYSTEINE transcription factors and their binding motifs in coconut palm
Source: Front Plant Sci. 2024 Dec 10;15:1491139. doi: 10.3389/fpls.2024.1491139 (PMC11666369; doi:10.3389/fpls.2024.1491139)
Supplement: Supplementary file 1 [file Table1.xlsx]

## Sheet: Table S1
Table S1 BBC-BPC genes indentified in fifteen plant species.
Species	Acronym	Family	BPC protein ID	BPC sub class
Amborella trichopoda	Atr	Amborellaceae	XP_006844102.1	Class II
Amborella trichopoda	Atr	Amborellaceae	XP_006849467.3	Class I
Amborella trichopoda	Atr	Amborellaceae	XP_006852993.3	Class II
Daucus carota	Dca	Daucinae	DCAR_727003.mRNA	Class I
Daucus carota	Dca	Daucinae	DCAR_520038.mRNA	Class II
Daucus carota	Dca	Daucinae	DCAR_103908.mRNA	Class II
Daucus carota	Dca	Daucinae	DCAR_104451.mRNA	Class I
Daucus carota	Dca	Daucinae	DCAR_624762.mRNA	Class II
Daucus carota	Dca	Daucinae	DCAR_832762.mRNA	Class I
Solanum tuberosum	Stu	Solanoideae	Soltu.DM.02G024140.1	Class II
Solanum tuberosum	Stu	Solanoideae	Soltu.DM.08G022000.1	Class III
Solanum tuberosum	Stu	Solanoideae	Soltu.DM.01G050320.1	Class II
Solanum tuberosum	Stu	Solanoideae	Soltu.DM.04G036290.1	Class II
Solanum tuberosum	Stu	Solanoideae	Soltu.DM.04G004030.1	Class I
Solanum tuberosum	Stu	Solanoideae	Soltu.DM.06G027630.1	Class I
Vitis vinifera	Vvi	Vitaceae	VIT_201s0011g06380.1	Class I
Vitis vinifera	Vvi	Vitaceae	VIT_217s0000g01860.1	Class I
Vitis vinifera	Vvi	Vitaceae	VIT_203s0038g00840.1	Class II
Vitis vinifera	Vvi	Vitaceae	VIT_218s0001g13710.1	Class II
Vitis vinifera	Vvi	Vitaceae	VIT_218s0001g13730.1	Class II
Malus domestica	Mdo	Rosaceae	MD10G1062100	Class II
Malus domestica	Mdo	Rosaceae	MD13G1015100	Class I
Malus domestica	Mdo	Rosaceae	MD15G1015400	Class II
Malus domestica	Mdo	Rosaceae	MD16G1012800	Class I
Malus domestica	Mdo	Rosaceae	MD08G1016400	Class II
Malus domestica	Mdo	Rosaceae	MD05G1054600	Class II
Citrus sinensis	Csi	Rutaceae	orange1.1g018368m	Class II
Citrus sinensis	Csi	Rutaceae	orange1.1g019803m	Class II
Citrus sinensis	Csi	Rutaceae	orange1.1g019800m	Class II
Citrus sinensis	Csi	Rutaceae	orange1.1g021524m	Class II
Citrus sinensis	Csi	Rutaceae	orange1.1g022806m	Class I
Citrus sinensis	Csi	Rutaceae	orange1.1g022801m	Class I
Arabidopsis thaliana	Ath	Brassicaceae	AT2G01930.1/AtBPC1*	Class I
Arabidopsis thaliana	Ath	Brassicaceae	AT1G14685.1/AtBPC2*	Class I
Arabidopsis thaliana	Ath	Brassicaceae	AT1G68120.1AtBPC3*	Class I
Arabidopsis thaliana	Ath	Brassicaceae	AT2G21240.1/AtBPC4*	Class II
Arabidopsis thaliana	Ath	Brassicaceae	AT4G38910.1/AtBPC5*	Class II
Arabidopsis thaliana	Ath	Brassicaceae	AT5G42520.1/AtBPC6*	Class II
Arabidopsis thaliana	Ath	Brassicaceae	AT2G35550.1/AtBPC7*	Class III
Dioscorea alata	Dal	Dioscoreaceae	Dioal.18G083600.1.p	Class I
Dioscorea alata	Dal	Dioscoreaceae	Dioal.05G205200.1.p	Class I
Dioscorea alata	Dal	Dioscoreaceae	Dioal.14G132600.1.p	Class II
Dioscorea alata	Dal	Dioscoreaceae	Dioal.04G123900.1.p	Class II
Dioscorea alata	Dal	Dioscoreaceae	Dioal.04G156300.1.p	Class III
Dioscorea alata	Dal	Dioscoreaceae	Dioal.11G001300.1.p	Class II
Elaeis guineensis	Egu	Arecaceae	XP_010908703.1	Class II
Elaeis guineensis	Egu	Arecaceae	XP_010917292.1	Class I
Elaeis guineensis	Egu	Arecaceae	XP_010920037.1	Class III
Elaeis guineensis	Egu	Arecaceae	XP_010932507.1	Class I
Elaeis guineensis	Egu	Arecaceae	XP_010933934.1	Class II
Elaeis guineensis	Egu	Arecaceae	XP_010936843.1	Class I
Elaeis guineensis	Egu	Arecaceae	XP_010939970.1	Class I
Elaeis guineensis	Egu	Arecaceae	XP_010940936.1	Class II
Elaeis guineensis	Egu	Arecaceae	XP_019705780.1	Class II
Phoenix dactylifera	Pda	Arecaceae	XP_008776328.1	Class II
Phoenix dactylifera	Pda	Arecaceae	XP_008787890.1	Class I
Phoenix dactylifera	Pda	Arecaceae	XP_008788595.1	Class III
Phoenix dactylifera	Pda	Arecaceae	XP_008789230.1	Class I
Phoenix dactylifera	Pda	Arecaceae	XP_008798184.1	Class I
Phoenix dactylifera	Pda	Arecaceae	XP_008803315.1	Class II
Phoenix dactylifera	Pda	Arecaceae	XP_008806632.1	Class I
Phoenix dactylifera	Pda	Arecaceae	XP_017696689.1	Class II
Cocos nucifera	Cnu	Arecaceae	AZ02G0037830.1/CnBPC6A*	Class II
Cocos nucifera	Cnu	Arecaceae	AZ02G0043590.1/CnBPC7*	Class III
Cocos nucifera	Cnu	Arecaceae	AZ04G0080170.1/CnBPC3*	Class I
Cocos nucifera	Cnu	Arecaceae	AZ09G0192220.1/CnBPC1*	Class I
Cocos nucifera	Cnu	Arecaceae	AZ10G0201800.1/CnBPC6B*	Class II
Cocos nucifera	Cnu	Arecaceae	AZ11G0209600.1/CnBPC5*	Class II
Cocos nucifera	Cnu	Arecaceae	AZ13G0243450.1/CnBPC4*	Class II
Cocos nucifera	Cnu	Arecaceae	AZ15G0262690.1/CnBPC2*	Class I
Musa acuminata	Mac	Musaceae	GSMUA_Achr4P24910_001	Class II
Musa acuminata	Mac	Musaceae	GSMUA_Achr2P15130_001	Class I
Musa acuminata	Mac	Musaceae	GSMUA_Achr2P21670_001	Class I
Musa acuminata	Mac	Musaceae	GSMUA_Achr9P15780_001	Class I
Musa acuminata	Mac	Musaceae	GSMUA_Achr9P24360_001	Class I
Musa acuminata	Mac	Musaceae	GSMUA_Achr1P03770_001	Class II
Musa acuminata	Mac	Musaceae	GSMUA_Achr11P09440_001	Class I
Musa acuminata	Mac	Musaceae	GSMUA_Achr6P34460_001	Class III
Musa acuminata	Mac	Musaceae	GSMUA_Achr6P11410_001	Class I
Musa acuminata	Mac	Musaceae	GSMUA_Achr10P25890_001	Class I
Musa acuminata	Mac	Musaceae	GSMUA_Achr5P24630_001	Class I
Musa acuminata	Mac	Musaceae	GSMUA_Achr5P03330_001	Class II
Ananas comosus	Aco	Bromeliaceae	Aco014780.1	Class I
Ananas comosus	Aco	Bromeliaceae	Aco013398.1	Class I
Ananas comosus	Aco	Bromeliaceae	Aco017281.1	Class III
Ananas comosus	Aco	Bromeliaceae	Aco016589.1	Class II
Ananas comosus	Aco	Bromeliaceae	Aco019514.1	Class II
Brachypodium distachyon	Bdi	Poaceae	Bradi1g49980.10.p	Class II
Brachypodium distachyon	Bdi	Poaceae	Bradi3g21380.1.p	Class I
Brachypodium distachyon	Bdi	Poaceae	Bradi3g21390.1.p	Class I
Oryza sativa	Osa	Poaceae	LOC_Os10g02620.1	Class I
Oryza sativa	Osa	Poaceae	LOC_Os10g02584.1	Class I
Oryza sativa	Osa	Poaceae	LOC_Os10g02509.1	Class I
Oryza sativa	Osa	Poaceae	LOC_Os06g04010.1	Class II
*Designated CnBPCs according to the AtBPCs homologs.
