# Supplementary material for: Genome-wide identification and characterization of BASIC PENTACYSTEINE transcription factors and their binding motifs in coconut palm
Source: Front Plant Sci. 2024 Dec 10;15:1491139. doi: 10.3389/fpls.2024.1491139 (PMC11666369; doi:10.3389/fpls.2024.1491139)
Supplement: Supplementary file 3 [file Table3.xlsx]

## Sheet: Table S3
Table S3 Co-expression modules of CnBPCs and GA-motif-containing genes.
GeneID	NO. GA motif	module	BPCs in same module	Directed interact
AZ04G0079730.1	1	blue	CnBPC4/CnBPC5	CnBPC5
AZ04G0080090.1	9	blue		CnBPC5
AZ04G0080490.1	3	blue		CnBPC5
AZ04G0083480.1	4	blue		CnBPC5
AZ04G0084020.1	3	blue		CnBPC5
AZ04G0084400.1	4	blue		CnBPC5
AZ04G0084600.1	4	blue		CnBPC5
AZ04G0084800.1	2	blue		CnBPC5
AZ04G0084840.1	1	blue		CnBPC5
AZ04G0084960.1	1	blue		CnBPC4
AZ04G0088780.1	1	blue		CnBPC4
AZ04G0089490.1	4	blue		CnBPC5
AZ04G0089700.1	3	blue		CnBPC5
AZ04G0090370.1	7	blue		CnBPC5
AZ04G0092060.1	3	blue		CnBPC5
AZ01G0009240.1	4	blue		CnBPC5
AZ01G0009300.1	3	blue		CnBPC5
AZ04G0093750.1	6	blue		CnBPC5
AZ04G0093870.1	3	blue		CnBPC5
AZ04G0094110.1	6	blue		CnBPC5
AZ04G0094440.1	9	blue		CnBPC5
AZ04G0095320.1	2	blue		CnBPC5
AZ05G0097000.1	5	blue		CnBPC4
AZ05G0097360.1	2	blue		CnBPC5
AZ05G0099510.1	5	blue		CnBPC5
AZ05G0100080.1	3	blue		CnBPC5
AZ05G0100220.1	2	blue		CnBPC5
AZ05G0101020.1	2	blue		CnBPC5
AZ05G0101130.1	3	blue		CnBPC5
AZ05G0101180.1	2	blue		CnBPC5
AZ05G0101380.1	6	blue		CnBPC5
AZ05G0102090.1	7	blue		CnBPC5
AZ05G0102330.1	4	blue		CnBPC5
AZ01G0001010.1	10	blue		CnBPC5
AZ05G0103250.1	1	blue		CnBPC4
AZ05G0103360.1	3	blue		CnBPC5
AZ05G0103870.1	2	blue		CnBPC5
AZ05G0104070.1	6	blue		CnBPC5
AZ01G0010750.1	3	blue		CnBPC5
AZ05G0106300.1	3	blue		CnBPC5
AZ05G0107450.1	5	blue		CnBPC5
AZ05G0107980.1	7	blue		CnBPC5
AZ05G0109040.1	3	blue		CnBPC4
AZ01G0011140.1	1	blue		CnBPC5
AZ05G0109670.1	1	blue		CnBPC5
AZ05G0109960.1	2	blue		CnBPC5
AZ05G0110670.1	2	blue		CnBPC5
AZ05G0110810.1	2	blue		CnBPC5
AZ05G0112180.1	4	blue		CnBPC5
AZ05G0112460.1	3	blue		CnBPC5
AZ05G0112720.1	2	blue		CnBPC5
AZ05G0114240.1	3	blue		CnBPC5
AZ05G0115630.1	6	blue		CnBPC5
AZ05G0117090.1	1	blue		CnBPC5
AZ05G0118950.1	10	blue		CnBPC5
AZ05G0119090.1	1	blue		CnBPC5
AZ01G0012300.1	4	blue		CnBPC5
AZ05G0119780.1	4	blue		CnBPC5
AZ05G0120780.1	4	blue		CnBPC5
AZ05G0120950.1	4	blue		CnBPC5
AZ06G0123750.1	7	blue		CnBPC5
AZ06G0124710.1	4	blue		CnBPC5
AZ06G0125910.1	2	blue		CnBPC5
AZ06G0127900.1	4	blue		CnBPC4
AZ06G0128050.1	3	blue		CnBPC5
AZ06G0128610.1	10	blue		CnBPC5
AZ06G0129540.1	3	blue		CnBPC5
AZ06G0130150.1	4	blue		CnBPC5
AZ06G0130230.1	5	blue		CnBPC5
AZ01G0012970.1	3	blue		CnBPC5
AZ06G0131290.1	2	blue		CnBPC5
AZ06G0132670.1	1	blue		CnBPC5
AZ06G0133250.1	1	blue		CnBPC5
AZ01G0013200.1	3	blue		CnBPC5
AZ06G0133770.1	11	blue		CnBPC5
AZ06G0134650.1	2	blue		CnBPC5
AZ06G0135130.1	2	blue		CnBPC4
AZ06G0138510.1	1	blue		CnBPC4
AZ06G0139070.1	9	blue		CnBPC5
AZ06G0139770.1	6	blue		CnBPC5
AZ06G0140690.1	3	blue		CnBPC5
AZ06G0140700.1	4	blue		CnBPC5
AZ06G0140760.1	2	blue		CnBPC5
AZ06G0141180.1	5	blue		CnBPC5
AZ06G0141210.1	4	blue		CnBPC5
AZ06G0141270.1	1	blue		CnBPC5
AZ06G0143460.1	6	blue		CnBPC5
AZ06G0144150.1	10	blue		CnBPC5
AZ07G0144320.1	1	blue		CnBPC5
AZ07G0146090.1	4	blue		CnBPC5
AZ07G0146450.1	3	blue		CnBPC5
AZ07G0150640.1	5	blue		CnBPC5
AZ07G0151940.1	1	blue		CnBPC5
AZ07G0152800.1	6	blue		CnBPC5
AZ07G0153780.1	3	blue		CnBPC5
AZ07G0154370.1	2	blue		CnBPC5
AZ07G0154760.1	3	blue		CnBPC5
AZ07G0155730.1	3	blue		CnBPC5
AZ07G0155770.1	7	blue		CnBPC4
AZ07G0156450.1	3	blue		CnBPC5
AZ07G0156950.1	4	blue		CnBPC5
AZ07G0156940.1	5	blue		-
AZ07G0158590.1	4	blue		CnBPC5
AZ01G0014980.1	1	blue		CnBPC5
AZ07G0160020.1/CnCS	14	blue		CnBPC5
AZ07G0160200.1	2	blue		CnBPC5
AZ07G0160260.1	4	blue		CnBPC5
AZ07G0161360.1	3	blue		CnBPC5
AZ08G0162700.1	4	blue		CnBPC5
AZ08G0162950.1	3	blue		CnBPC5
AZ08G0164060.1	4	blue		CnBPC5
AZ08G0166860.1	1	blue		CnBPC5
AZ08G0167430.1	1	blue		CnBPC5
AZ01G0015780.1	6	blue		CnBPC5
AZ08G0167970.1	4	blue		CnBPC5
AZ08G0169350.1	2	blue		CnBPC5
AZ08G0169610.1	8	blue		CnBPC5
AZ08G0173130.1	3	blue		CnBPC5
AZ08G0173590.1	6	blue		CnBPC5
AZ08G0174020.1	5	blue		CnBPC5
AZ08G0176670.1	3	blue		CnBPC5
AZ08G0177210.1	4	blue		CnBPC5
AZ01G0016900.1	4	blue		CnBPC5
AZ08G0179180.1	3	blue		CnBPC4
AZ09G0179310.1	9	blue		CnBPC5
AZ09G0179580.1	2	blue		CnBPC5
AZ09G0180390.1	3	blue		CnBPC5
AZ09G0182920.1	5	blue		CnBPC5
AZ09G0183490.1	4	blue		CnBPC5
AZ09G0183930.1	1	blue		CnBPC4
AZ09G0183940.1	4	blue		CnBPC5
AZ09G0184790.1	5	blue		CnBPC5
AZ09G0187190.1	3	blue		CnBPC5
AZ01G0018020.1	3	blue		CnBPC5
AZ09G0188250.1	8	blue		CnBPC5
AZ09G0190190.1	7	blue		CnBPC5
AZ09G0190730.1	9	blue		CnBPC5
AZ09G0190860.1	5	blue		CnBPC4
AZ09G0191240.1	3	blue		CnBPC5
AZ09G0193260.1	1	blue		CnBPC5
AZ10G0197270.1	2	blue		CnBPC5
AZ10G0197380.1	6	blue		CnBPC5
AZ01G0019060.1	6	blue		CnBPC5
AZ10G0198140.1	3	blue		CnBPC5
AZ01G0019180.1	5	blue		CnBPC5
AZ01G0000160.1	3	blue		CnBPC5
AZ01G0019340.1	1	blue		CnBPC5
AZ10G0200370.1	2	blue		CnBPC5
AZ10G0203270.1	5	blue		CnBPC5
AZ10G0203810.1	1	blue		CnBPC5
AZ10G0204510.1	4	blue		CnBPC5
AZ10G0205240.1	4	blue		CnBPC5
AZ10G0205500.1	5	blue		CnBPC5
AZ10G0205700.1	5	blue		CnBPC5
AZ10G0205920.1	3	blue		CnBPC5
AZ10G0206490.1	2	blue		CnBPC5
AZ01G0020010.1	7	blue		CnBPC4
AZ10G0207100.1	7	blue		CnBPC5
AZ10G0207640.1	4	blue		CnBPC5
AZ11G0207940.1	1	blue		CnBPC5
AZ11G0211580.1	3	blue		CnBPC5
AZ11G0213260.1	4	blue		CnBPC5
AZ11G0213390.1	2	blue		CnBPC5
AZ11G0214810.1	3	blue		CnBPC5
AZ11G0214830.1	4	blue		CnBPC5
AZ11G0215800.1	5	blue		CnBPC5
AZ11G0216970.1	4	blue		CnBPC4
AZ01G0021200.1	1	blue		CnBPC5
AZ11G0218700.1	8	blue		CnBPC5
AZ11G0219150.1	5	blue		CnBPC4
AZ11G0220800.1	4	blue		CnBPC5
AZ12G0221190.1	6	blue		CnBPC5
AZ12G0221420.1	5	blue		CnBPC5
AZ12G0221530.1	4	blue		CnBPC5
AZ12G0222590.1	1	blue		CnBPC5
AZ12G0223050.1	10	blue		CnBPC5
AZ01G0021780.1	7	blue		CnBPC5
AZ12G0224620.1	10	blue		CnBPC5
AZ12G0224730.1	2	blue		CnBPC5
AZ12G0226080.1	3	blue		CnBPC5
AZ12G0229670.1	4	blue		CnBPC5
AZ01G0022500.1	5	blue		CnBPC5
AZ12G0232230.1	8	blue		CnBPC5
AZ12G0233040.1	5	blue		CnBPC5
AZ12G0233080.1	2	blue		CnBPC5
AZ01G0022870.1	3	blue		CnBPC5
AZ13G0235750.1	8	blue		CnBPC4
AZ13G0236690.1	1	blue		CnBPC4
AZ13G0238590.1	13	blue		CnBPC5
AZ13G0240770.1	5	blue		CnBPC5
AZ13G0241510.1	2	blue		CnBPC5
AZ13G0242250.1	3	blue		CnBPC5
AZ13G0242940.1	7	blue		CnBPC5
AZ13G0243510.1	4	blue		CnBPC5
AZ13G0243610.1	4	blue		CnBPC5
AZ13G0245260.1	9	blue		CnBPC5
AZ01G0002530.1	7	blue		CnBPC5
AZ13G0246770.1	5	blue		CnBPC5
AZ13G0247130.1	4	blue		CnBPC5
AZ13G0248140.1	2	blue		CnBPC5
AZ13G0248700.1	3	blue		CnBPC5
AZ13G0249400.1	8	blue		CnBPC5
AZ14G0251380.1	2	blue		CnBPC5
AZ14G0251500.1	8	blue		CnBPC5
AZ01G0024520.1	2	blue		CnBPC5
AZ01G0002610.1	4	blue		CnBPC5
AZ14G0253160.1	3	blue		CnBPC5
AZ14G0253200.1	6	blue		CnBPC5
AZ14G0255670.1	2	blue		CnBPC5
AZ14G0256600.1	8	blue		CnBPC5
AZ14G0257010.1	6	blue		CnBPC5
AZ01G0025080.1	2	blue		CnBPC4
AZ14G0257430.1	5	blue		CnBPC5
AZ14G0257890.1	3	blue		CnBPC5
AZ14G0258230.1	2	blue		CnBPC5
AZ14G0258880.1	3	blue		CnBPC5
AZ15G0263050.1	4	blue		CnBPC5
AZ15G0264300.1	4	blue		CnBPC5
AZ15G0264350.1	12	blue		CnBPC5
AZ15G0264430.1	6	blue		CnBPC4
AZ15G0265910.1	2	blue		CnBPC5
AZ15G0266850.1	1	blue		CnBPC5
AZ15G0268210.1	3	blue		CnBPC5
AZ15G0269950.1	2	blue		CnBPC5
AZ15G0270190.1	8	blue		CnBPC5
AZ16G0271430.1	1	blue		CnBPC5
AZ16G0272990.1	2	blue		CnBPC5
AZ16G0273460.1	2	blue		CnBPC5
AZ16G0275290.1	4	blue		CnBPC5
AZ16G0277220.1	2	blue		CnBPC5
AZ16G0278020.1	3	blue		CnBPC5
AZ16G0279510.1	1	blue		CnBPC5
AZ16G0280900.1	3	blue		CnBPC5
AZ02G0031040.1	2	blue		CnBPC5
AZ02G0031410.1	8	blue		CnBPC5
AZ01G0003360.1	5	blue		CnBPC5
AZ02G0033330.1	1	blue		CnBPC5
AZ02G0033400.1	10	blue		CnBPC5
AZ02G0033670.1	1	blue		CnBPC5
AZ02G0035810.1	1	blue		CnBPC5
AZ02G0036340.1	2	blue		CnBPC5
AZ02G0037090.1	7	blue		CnBPC5
AZ02G0037680.1	4	blue		CnBPC5
AZ02G0038220.1	5	blue		CnBPC5
AZ02G0040380.1	2	blue		CnBPC4
AZ02G0040630.1	3	blue		CnBPC5
AZ02G0043560.1	1	blue		CnBPC5
AZ02G0043750.1	2	blue		CnBPC5
AZ02G0045240.1	5	blue		CnBPC5
AZ02G0045650.1	5	blue		CnBPC5
AZ02G0046660.1	2	blue		CnBPC5
AZ03G0047880.1	1	blue		CnBPC5
AZ03G0048320.1	7	blue		CnBPC5
AZ03G0048500.1	2	blue		CnBPC5
AZ03G0048990.1	7	blue		CnBPC5
AZ03G0050370.1	1	blue		CnBPC5
AZ03G0050480.1	3	blue		CnBPC5
AZ03G0050490.1	2	blue		CnBPC5
AZ03G0050830.1	2	blue		CnBPC5
AZ03G0050990.1	4	blue		CnBPC5
AZ01G0005130.1	9	blue		CnBPC5
AZ03G0051740.1	5	blue		CnBPC5
AZ03G0053160.1	7	blue		CnBPC5
AZ03G0053230.1	2	blue		CnBPC5
AZ03G0054540.1	1	blue		CnBPC5
AZ03G0055160.1	4	blue		CnBPC5
AZ03G0056020.1	4	blue		CnBPC5
AZ03G0056120.1	5	blue		CnBPC5
AZ03G0056540.1	1	blue		CnBPC5
AZ03G0056580.1	7	blue		CnBPC5
AZ03G0057090.1	4	blue		CnBPC5
AZ03G0059620.1	2	blue		CnBPC5
AZ03G0062360.1	5	blue		CnBPC5
AZ03G0062700.1	1	blue		CnBPC5
AZ03G0062800.1	5	blue		CnBPC5
AZ03G0063990.1	3	blue		CnBPC5
AZ03G0064630.1	3	blue		CnBPC5
AZ03G0064910.1	2	blue		CnBPC5
AZ03G0064980.1	7	blue		CnBPC5
AZ03G0065340.1	3	blue		CnBPC5
AZ03G0065450.1	2	blue		CnBPC5
AZ03G0065590.1	1	blue		CnBPC5
AZ03G0065610.1	4	blue		CnBPC5
AZ03G0066250.1	1	blue		CnBPC5
AZ03G0066480.1	3	blue		CnBPC5
AZ03G0066690.1	6	blue		CnBPC5
AZ03G0066710.1	6	blue		CnBPC5
AZ03G0067030.1	1	blue		CnBPC5
AZ03G0068810.1	8	blue		CnBPC5
AZ03G0068820.1	8	blue		CnBPC5
AZ03G0068840.1	1	blue		CnBPC5
AZ03G0069050.1	5	blue		CnBPC5
AZ03G0069070.1	6	blue		CnBPC5
AZ03G0069650.1	2	blue		CnBPC4
AZ03G0069700.1	2	blue		CnBPC5
AZ03G0070260.1	2	blue		CnBPC5
AZ03G0070960.1	1	blue		CnBPC4
AZ03G0071320.1	2	blue		CnBPC4
AZ04G0075410.1	2	blue		CnBPC5
AZ04G0075980.1	5	blue		CnBPC5
AZ04G0076690.1	5	blue		CnBPC5
AZ04G0077070.1	6	blue		CnBPC5
AZ04G0078420.1	2	blue		CnBPC5
AZ04G0079320.1	3	brown	CnBPC3	-
AZ01G0007900.1	6	brown		-
AZ04G0080410.1	2	brown		-
AZ04G0080960.1	5	brown		-
AZ04G0081120.1	5	brown		-
AZ04G0083060.1	1	brown		-
AZ04G0083300.1	4	brown		-
AZ01G0008380.1	2	brown		-
AZ04G0084150.1	7	brown		-
AZ04G0085490.1	1	brown		-
AZ01G0000850.1	5	brown		-
AZ04G0086610.1	1	brown		-
AZ04G0088610.1	3	brown		-
AZ04G0088890.1	1	brown		-
AZ04G0089100.1	1	brown		-
AZ04G0090100.1	3	brown		-
AZ04G0090150.1	5	brown		-
AZ04G0090490.1	6	brown		-
AZ04G0090800.1	8	brown		-
AZ04G0091280.1	1	brown		-
AZ04G0091480.1	3	brown		-
AZ04G0091960.1	6	brown		-
AZ04G0092840.1	1	brown		-
AZ04G0092880.1	5	brown		CnBPC3
AZ04G0094070.1	2	brown		-
AZ04G0094720.1	3	brown		-
AZ04G0095270.1	3	brown		-
AZ04G0096460.1	3	brown		-
AZ05G0097420.1	4	brown		-
AZ05G0098450.1	2	brown		-
AZ05G0098660.1	5	brown		-
AZ05G0100160.1	2	brown		-
AZ05G0100340.1	2	brown		-
AZ01G0010190.1	4	brown		-
AZ05G0101170.1	8	brown		-
AZ05G0101760.1	2	brown		-
AZ05G0102420.1	5	brown		-
AZ05G0102990.1	2	brown		-
AZ05G0103010.1	2	brown		-
AZ05G0103610.1	4	brown		-
AZ05G0104140.1	1	brown		CnBPC3
AZ05G0104910.1	5	brown		-
AZ05G0105460.1	1	brown		-
AZ05G0105550.1	2	brown		-
AZ05G0106070.1	6	brown		-
AZ05G0108020.1	2	brown		-
AZ05G0108310.1	1	brown		-
AZ05G0108340.1	4	brown		-
AZ05G0108670.1	2	brown		-
AZ01G0011130.1	2	brown		-
AZ05G0108920.1	2	brown		-
AZ05G0109080.1	2	brown		-
AZ05G0110240.1	4	brown		-
AZ05G0111000.1	2	brown		-
AZ05G0111010.1	2	brown		CnBPC3
AZ01G0011370.1	4	brown		-
AZ05G0112450.1	9	brown		-
AZ05G0112860.1	6	brown		CnBPC3
AZ05G0112870.1	1	brown		-
AZ05G0113470.1	3	brown		CnBPC3
AZ05G0113700.1	4	brown		-
AZ05G0113950.1	1	brown		-
AZ05G0114820.1	5	brown		-
AZ05G0115620.1	4	brown		-
AZ05G0116390.1	4	brown		-
AZ05G0116520.1	4	brown		-
AZ05G0118590.1	3	brown		-
AZ05G0118940.1	3	brown		-
AZ05G0118990.1	4	brown		-
AZ05G0119510.1	3	brown		-
AZ05G0120170.1	4	brown		-
AZ05G0120400.1	2	brown		-
AZ05G0120710.1	1	brown		-
AZ05G0120720.1	2	brown		-
AZ05G0121910.1	2	brown		-
AZ05G0122230.1	5	brown		-
AZ06G0124180.1	6	brown		-
AZ06G0124310.1	3	brown		-
AZ06G0124750.1	4	brown		-
AZ06G0125370.1	3	brown		CnBPC3
AZ06G0125700.1	5	brown		-
AZ06G0126600.1	1	brown		-
AZ06G0126970.1	1	brown		-
AZ06G0127220.1	5	brown		-
AZ06G0127510.1	2	brown		-
AZ06G0127820.1	4	brown		-
AZ06G0128140.1	2	brown		-
AZ06G0128310.1	3	brown		-
AZ06G0128450.1	1	brown		-
AZ06G0128890.1	3	brown		CnBPC3
AZ06G0129790.1	5	brown		-
AZ06G0129960.1	4	brown		CnBPC3
AZ06G0132060.1	3	brown		-
AZ06G0132170.1	6	brown		-
AZ06G0132720.1	3	brown		-
AZ06G0134110.1	3	brown		-
AZ06G0134160.1	4	brown		CnBPC3
AZ06G0134220.1	3	brown		-
AZ01G0013210.1	6	brown		-
AZ06G0135080.1	10	brown		-
AZ06G0135740.1	3	brown		-
AZ06G0136420.1	2	brown		-
AZ06G0136510.1	4	brown		-
AZ06G0138630.1	4	brown		-
AZ06G0139750.1	4	brown		-
AZ06G0141680.1	3	brown		-
AZ06G0141810.1	3	brown		-
AZ06G0142570.1	2	brown		-
AZ06G0143080.1	3	brown		-
AZ06G0143100.1	5	brown		-
AZ06G0144110.1	2	brown		-
AZ07G0145960.1	6	brown		-
AZ07G0146230.1	5	brown		-
AZ07G0147420.1	6	brown		-
AZ07G0147880.1	4	brown		-
AZ07G0148850.1	6	brown		-
AZ07G0148870.1	4	brown		-
AZ07G0149160.1	5	brown		-
AZ07G0149410.1	4	brown		-
AZ07G0149520.1	8	brown		-
AZ07G0150680.1	9	brown		-
AZ07G0150960.1	1	brown		-
AZ07G0151380.1	8	brown		-
AZ07G0151430.1	4	brown		-
AZ07G0151400.1	1	brown		-
AZ07G0151480.1	3	brown		-
AZ01G0001510.1	2	brown		-
AZ07G0152310.1	4	brown		CnBPC3
AZ07G0152740.1	2	brown		-
AZ07G0152890.1	3	brown		-
AZ07G0153070.1	8	brown		-
AZ07G0153300.1	1	brown		-
AZ07G0153920.1	4	brown		-
AZ07G0154100.1	4	brown		-
AZ07G0154570.1	2	brown		-
AZ01G0001550.1	7	brown		-
AZ07G0156760.1	5	brown		-
AZ07G0158860.1	1	brown		-
AZ07G0159080.1	4	brown		-
AZ01G0014930.1	8	brown		-
AZ07G0160390.1	3	brown		-
AZ07G0161050.1	1	brown		-
AZ07G0161380.1	4	brown		-
AZ08G0161870.1	3	brown		-
AZ08G0163260.1	5	brown		-
AZ08G0164650.1	4	brown		-
AZ08G0164800.1	3	brown		-
AZ08G0165010.1	1	brown		-
AZ08G0165060.1	3	brown		-
AZ08G0165110.1	4	brown		-
AZ08G0165260.1	3	brown		-
AZ08G0168050.1	3	brown		-
AZ08G0168480.1	3	brown		CnBPC3
AZ01G0015910.1	2	brown		-
AZ08G0170440.1	2	brown		-
AZ08G0171270.1	5	brown		-
AZ08G0171680.1	6	brown		-
AZ01G0016170.1	4	brown		-
AZ08G0172150.1	4	brown		-
AZ08G0172160.1	1	brown		-
AZ08G0172500.1	1	brown		-
AZ08G0173780.1	6	brown		-
AZ08G0174080.1	9	brown		-
AZ08G0175140.1	2	brown		-
AZ08G0175360.1	3	brown		-
AZ08G0175630.1	3	brown		-
AZ08G0176360.1	6	brown		-
AZ08G0177040.1	1	brown		-
AZ01G0016800.1	3	brown		-
AZ01G0016870.1	4	brown		-
AZ08G0178110.1	3	brown		-
AZ09G0179840.1	4	brown		-
AZ09G0180490.1	2	brown		-
AZ09G0180610.1	3	brown		-
AZ09G0181360.1	1	brown		-
AZ09G0182470.1	7	brown		-
AZ09G0183150.1	4	brown		-
AZ09G0184640.1	4	brown		CnBPC3
AZ09G0185660.1	3	brown		-
AZ01G0017800.1	3	brown		-
AZ01G0001940.1	4	brown		-
AZ09G0189460.1	1	brown		-
AZ01G0018280.1	3	brown		-
AZ09G0190250.1	6	brown		-
AZ09G0190720.1	1	brown		-
AZ09G0191330.1	3	brown		-
AZ09G0191890.1	4	brown		-
AZ09G0192830.1	3	brown		-
AZ09G0193290.1	4	brown		-
AZ09G0193520.1	5	brown		-
AZ09G0193780.1	8	brown		-
AZ10G0194580.1	4	brown		-
AZ10G0194740.1	3	brown		-
AZ10G0195670.1	3	brown		-
AZ10G0195890.1	6	brown		-
AZ10G0196300.1	3	brown		-
AZ10G0196810.1	3	brown		-
AZ10G0196990.1	6	brown		-
AZ10G0197000.1	3	brown		-
AZ10G0197130.1	4	brown		-
AZ10G0197150.1	7	brown		-
AZ01G0019170.1	2	brown		-
AZ10G0198320.1	1	brown		-
AZ01G0019210.1	2	brown		-
AZ01G0019220.1	4	brown		-
AZ10G0200000.1	7	brown		-
AZ10G0200240.1	2	brown		-
AZ10G0202580.1	2	brown		-
AZ10G0203780.1	7	brown		-
AZ10G0203820.1	2	brown		-
AZ01G0002150.1	4	brown		-
AZ10G0204930.1	1	brown		-
AZ10G0205440.1	4	brown		CnBPC3
AZ10G0205710.1	1	brown		-
AZ10G0205780.1	7	brown		-
AZ10G0206020.1	2	brown		-
AZ10G0206170.1	2	brown		-
AZ10G0206440.1	2	brown		-
AZ10G0206860.1	5	brown		-
AZ10G0207050.1	2	brown		-
AZ10G0207450.1	2	brown		-
AZ11G0208190.1	3	brown		-
AZ01G0020220.1	5	brown		-
AZ11G0210450.1	4	brown		-
AZ11G0211080.1	4	brown		-
AZ11G0211150.1	3	brown		-
AZ11G0211160.1	6	brown		-
AZ01G0020610.1	1	brown		-
AZ01G0020710.1	1	brown		-
AZ11G0213840.1	5	brown		-
AZ11G0214050.1	9	brown		-
AZ11G0214210.1	1	brown		-
AZ11G0214900.1	1	brown		-
AZ11G0214930.1	9	brown		-
AZ11G0214990.1	4	brown		-
AZ11G0215230.1	3	brown		-
AZ11G0215470.1	1	brown		-
AZ11G0216620.1	4	brown		-
AZ11G0216630.1	10	brown		-
AZ01G0021050.1	3	brown		-
AZ11G0219400.1	4	brown		-
AZ11G0219460.1	1	brown		-
AZ11G0219850.1	7	brown		-
AZ11G0219920.1	6	brown		-
AZ11G0220430.1	3	brown		-
AZ11G0220450.1	2	brown		-
AZ12G0221230.1	8	brown		-
AZ12G0221740.1	3	brown		-
AZ12G0222310.1	6	brown		-
AZ12G0222580.1	3	brown		-
AZ12G0223010.1	11	brown		-
AZ12G0223020.1	1	brown		CnBPC3
AZ12G0223240.1	3	brown		-
AZ12G0224630.1	5	brown		-
AZ12G0225620.1	2	brown		-
AZ12G0227300.1	1	brown		-
AZ12G0227560.1	4	brown		CnBPC3
AZ12G0228110.1	11	brown		-
AZ12G0229250.1	5	brown		-
AZ12G0229300.1	3	brown		-
AZ12G0232840.1	2	brown		-
AZ12G0233700.1	1	brown		-
AZ13G0235340.1	6	brown		-
AZ13G0236120.1	6	brown		-
AZ13G0236210.1	5	brown		-
AZ13G0236660.1	6	brown		-
AZ13G0238210.1	5	brown		-
AZ13G0239270.1	4	brown		-
AZ01G0023390.1	1	brown		-
AZ13G0241270.1	4	brown		-
AZ13G0242000.1	3	brown		-
AZ13G0242440.1	2	brown		-
AZ13G0242450.1	2	brown		-
AZ13G0243410.1	7	brown		-
AZ13G0243810.1	3	brown		-
AZ01G0002510.1	6	brown		-
AZ13G0244480.1	3	brown		-
AZ13G0244800.1	5	brown		-
AZ13G0246330.1	7	brown		-
AZ13G0246340.1	5	brown		-
AZ13G0247370.1	7	brown		-
AZ13G0247490.1	6	brown		-
AZ13G0248050.1	5	brown		-
AZ13G0248530.1	4	brown		-
AZ13G0249170.1	4	brown		-
AZ13G0249690.1	3	brown		-
AZ13G0250150.1	3	brown		-
AZ14G0250900.1	1	brown		-
AZ01G0024460.1	3	brown		-
AZ14G0252550.1	3	brown		-
AZ14G0252780.1	7	brown		-
AZ14G0253490.1	1	brown		-
AZ14G0253890.1	3	brown		-
AZ14G0254340.1	4	brown		-
AZ14G0254950.1	2	brown		-
AZ14G0255420.1	1	brown		-
AZ14G0255760.1	1	brown		-
AZ14G0256950.1	3	brown		-
AZ14G0257030.1	9	brown		-
AZ14G0257260.1	5	brown		-
AZ14G0257460.1	5	brown		-
AZ14G0257670.1	2	brown		-
AZ14G0257990.1	6	brown		-
AZ14G0258320.1	5	brown		-
AZ14G0258950.1	3	brown		-
AZ14G0259310.1	6	brown		-
AZ14G0260690.1	4	brown		-
AZ15G0261560.1	1	brown		-
AZ15G0261740.1	7	brown		-
AZ15G0262040.1	1	brown		-
AZ15G0262230.1	7	brown		-
AZ15G0263160.1	1	brown		CnBPC3
AZ01G0025750.1	2	brown		-
AZ15G0264360.1	1	brown		-
AZ15G0266060.1	3	brown		-
AZ15G0266520.1	3	brown		-
AZ15G0266560.1	5	brown		-
AZ15G0267670.1	3	brown		-
AZ15G0269410.1	8	brown		-
AZ15G0270120.1	2	brown		-
AZ15G0270780.1	4	brown		CnBPC3
AZ02G0026520.1	2	brown		-
AZ16G0270960.1	7	brown		-
AZ16G0272590.1	4	brown		CnBPC3
AZ16G0273220.1	5	brown		-
AZ16G0273340.1	6	brown		-
AZ16G0273500.1	1	brown		-
AZ16G0273610.1	1	brown		-
AZ16G0273920.1	3	brown		-
AZ16G0274080.1	7	brown		-
AZ16G0274350.1	4	brown		-
AZ16G0274750.1	6	brown		-
AZ16G0275080.1	4	brown		-
AZ16G0274920.1	2	brown		-
AZ16G0276440.1	2	brown		-
AZ16G0276560.1	2	brown		-
AZ16G0276870.1	3	brown		-
AZ16G0276980.1	3	brown		-
AZ16G0278460.1	3	brown		-
AZ16G0278490.1	4	brown		CnBPC3
AZ16G0280070.1	4	brown		-
AZ02G0027510.1	6	brown		-
AZ02G0027690.1	1	brown		-
AZ02G0028300.1	5	brown		-
AZ02G0028420.1	10	brown		-
AZ02G0029520.1	3	brown		-
AZ02G0030130.1	2	brown		-
AZ02G0030270.1	5	brown		-
AZ02G0031660.1	7	brown		-
AZ02G0031670.1	1	brown		-
AZ01G0003380.1	3	brown		-
AZ02G0032330.1	2	brown		-
AZ02G0032640.1	2	brown		-
AZ01G0003530.1	1	brown		-
AZ02G0034260.1	2	brown		-
AZ01G0003580.1	4	brown		-
AZ02G0034920.1	3	brown		-
AZ02G0035060.1	2	brown		-
AZ02G0035250.1	1	brown		-
AZ02G0035650.1	8	brown		-
AZ02G0035690.1	7	brown		-
AZ02G0035710.1	3	brown		-
AZ02G0036600.1	1	brown		-
AZ02G0036710.1	3	brown		-
AZ02G0037770.1	7	brown		-
AZ02G0037810.1	9	brown		-
AZ02G0038350.1	2	brown		-
AZ01G0003970.1	9	brown		CnBPC3
AZ02G0039950.1	6	brown		-
AZ02G0041300.1	4	brown		-
AZ02G0041600.1	3	brown		-
AZ02G0041750.1	6	brown		-
AZ02G0042660.1	9	brown		-
AZ02G0043190.1	6	brown		-
AZ02G0043280.1	2	brown		CnBPC3
AZ02G0043880.1	4	brown		CnBPC3
AZ02G0044200.1	4	brown		-
AZ02G0044230.1	2	brown		-
AZ02G0044700.1	6	brown		-
AZ02G0044820.1	1	brown		-
AZ02G0045520.1	3	brown		-
AZ02G0045810.1	3	brown		CnBPC3
AZ02G0045890.1	3	brown		-
AZ02G0046580.1	3	brown		-
AZ01G0004770.1	7	brown		-
AZ03G0049780.1	4	brown		-
AZ01G0005190.1	7	brown		-
AZ03G0052390.1	3	brown		-
AZ03G0052980.1	1	brown		-
AZ03G0053380.1	1	brown		-
AZ01G0005380.1	2	brown		-
AZ03G0054590.1	3	brown		-
AZ03G0056910.1	2	brown		-
AZ03G0057440.1	3	brown		-
AZ01G0005740.1	5	brown		-
AZ03G0059450.1	4	brown		-
AZ03G0060700.1	4	brown		-
AZ03G0061990.1	1	brown		-
AZ03G0062010.1	3	brown		-
AZ03G0062600.1	6	brown		-
AZ03G0063750.1	5	brown		-
AZ03G0063830.1	6	brown		-
AZ03G0064300.1	3	brown		-
AZ03G0064360.1	3	brown		-
AZ03G0065210.1	2	brown		-
AZ03G0065960.1	2	brown		-
AZ03G0065950.1	8	brown		-
AZ03G0066620.1	5	brown		-
AZ03G0066870.1	6	brown		-
AZ03G0068440.1	7	brown		-
AZ03G0068920.1	3	brown		-
AZ03G0068960.1	1	brown		-
AZ03G0069160.1	1	brown		-
AZ03G0069170.1	3	brown		-
AZ03G0070040.1	3	brown		-
AZ03G0070420.1	4	brown		CnBPC3
AZ01G0007000.1	2	brown		-
AZ03G0071020.1	3	brown		-
AZ03G0072060.1	6	brown		-
AZ03G0073180.1	1	brown		-
AZ03G0073220.1	4	brown		-
AZ03G0074730.1	2	brown		-
AZ04G0075170.1	3	brown		-
AZ04G0076960.1	1	brown		-
AZ04G0079020.1	5	pink	CnBPC1/CnBPC2	CnBPC2
AZ04G0084780.1	2	pink		CnBPC2
AZ04G0087390.1	2	pink		CnBPC2
AZ04G0087700.1	3	pink		CnBPC2
AZ04G0089800.1	7	pink		CnBPC2
AZ04G0093690.1	6	pink		CnBPC2
AZ05G0098750.1	4	pink		CnBPC2
AZ01G0000970.1	7	pink		CnBPC2
AZ05G0099190.1	4	pink		CnBPC2
AZ05G0099230.1	2	pink		CnBPC2
AZ05G0110490.1	4	pink		CnBPC2
AZ05G0116610.1	3	pink		CnBPC2
AZ06G0126170.1	2	pink		CnBPC2
AZ06G0126480.1	2	pink		CnBPC2
AZ06G0127340.1	1	pink		CnBPC2
AZ06G0130860.1	2	pink		-
AZ06G0134780.1	2	pink		CnBPC2
AZ06G0135970.1	6	pink		CnBPC2
AZ06G0141290.1	3	pink		CnBPC2
AZ07G0151750.1	5	pink		-
AZ07G0161310.1	12	pink		CnBPC2
AZ08G0162920.1	2	pink		CnBPC2
AZ08G0168330.1	2	pink		CnBPC2
AZ08G0170760.1	5	pink		-
AZ08G0175110.1	1	pink		CnBPC2
AZ08G0177950.1	3	pink		CnBPC1
AZ09G0182390.1	1	pink		CnBPC2
AZ10G0197320.1	1	pink		CnBPC2
AZ10G0197450.1	2	pink		CnBPC2
AZ01G0019520.1	2	pink		CnBPC2
AZ11G0212400.1	2	pink		CnBPC2
AZ11G0213700.1	12	pink		CnBPC2
AZ11G0214690.1	3	pink		CnBPC2
AZ11G0215570.1	3	pink		CnBPC2
AZ11G0215710.1	2	pink		CnBPC2
AZ11G0217390.1	2	pink		CnBPC2
AZ12G0223450.1	2	pink		CnBPC1
AZ12G0227580.1	3	pink		CnBPC2
AZ12G0227950.1	1	pink		CnBPC2
AZ12G0228500.1	3	pink		CnBPC2
AZ12G0228530.1	4	pink		CnBPC2
AZ12G0228630.1	2	pink		CnBPC2
AZ12G0231080.1	5	pink		CnBPC1
AZ01G0023130.1	1	pink		CnBPC2
AZ13G0240120.1	6	pink		CnBPC1
AZ13G0242340.1	2	pink		CnBPC2
AZ14G0254500.1	4	pink		CnBPC2
AZ14G0256550.1	3	pink		CnBPC2
AZ14G0260990.1	1	pink		CnBPC2
AZ15G0264220.1	2	pink		CnBPC2
AZ15G0267470.1	4	pink		CnBPC2
AZ15G0269130.1	6	pink		CnBPC2
AZ15G0269400.1	7	pink		CnBPC2
AZ15G0269920.1	1	pink		CnBPC2
AZ02G0026790.1	2	pink		CnBPC2
AZ16G0275350.1	6	pink		CnBPC2
AZ16G0275600.1	4	pink		CnBPC2
AZ16G0280740.1	2	pink		CnBPC2
AZ02G0028730.1	4	pink		CnBPC2
AZ01G0005140.1	3	pink		CnBPC2
AZ03G0059550.1	2	pink		CnBPC2
AZ03G0065750.1	3	pink		CnBPC2
AZ03G0066200.1	1	pink		CnBPC2
AZ03G0072360.1	1	pink		CnBPC2
AZ04G0083530.1	2	tan	CnBPC7	CnBPC7
AZ04G0084050.1	4	tan		-
AZ04G0088600.1	1	tan		-
AZ04G0090250.1	6	tan		CnBPC7
AZ04G0091750.1	1	tan		-
AZ04G0094520.1	2	tan		-
AZ04G0095670.1	1	tan		-
AZ05G0097750.1	1	tan		CnBPC7
AZ05G0097770.1	1	tan		CnBPC7
AZ05G0101410.1	5	tan		-
AZ01G0010490.1	6	tan		CnBPC7
AZ05G0104040.1	3	tan		-
AZ01G0010530.1	7	tan		CnBPC7
AZ05G0104540.1	1	tan		CnBPC7
AZ05G0105730.1	6	tan		CnBPC7
AZ05G0106280.1	7	tan		-
AZ01G0010910.1	6	tan		CnBPC7
AZ05G0108230.1	3	tan		CnBPC7
AZ05G0118070.1	6	tan		-
AZ06G0123370.1	4	tan		-
AZ06G0125300.1	4	tan		-
AZ06G0130640.1	4	tan		-
AZ06G0130650.1	2	tan		-
AZ06G0132410.1	4	tan		CnBPC7
AZ06G0132630.1	1	tan		CnBPC7
AZ07G0148230.1	2	tan		-
AZ07G0148990.1	2	tan		-
AZ07G0149240.1	2	tan		-
AZ07G0149570.1	4	tan		-
AZ07G0151140.1	3	tan		CnBPC7
AZ07G0154620.1	1	tan		CnBPC7
AZ07G0157790.1	2	tan		CnBPC7
AZ07G0158030.1	3	tan		-
AZ08G0165710.1	5	tan		CnBPC7
AZ08G0169090.1	2	tan		CnBPC7
AZ08G0171170.1	2	tan		-
AZ08G0175380.1	5	tan		CnBPC7
AZ09G0180760.1	6	tan		-
AZ09G0184520.1	4	tan		-
AZ01G0018010.1	2	tan		-
AZ09G0188480.1	1	tan		CnBPC7
AZ10G0196420.1	6	tan		-
AZ10G0202320.1	2	tan		CnBPC7
AZ11G0209780.1	3	tan		CnBPC7
AZ01G0020420.1	3	tan		-
AZ01G0020540.1	4	tan		-
AZ11G0212810.1	3	tan		-
AZ11G0213010.1	4	tan		-
AZ11G0213660.1	5	tan		-
AZ11G0216860.1	8	tan		CnBPC7
AZ11G0216890.1	4	tan		CnBPC7
AZ12G0229820.1	5	tan		CnBPC7
AZ01G0022520.1	6	tan		CnBPC7
AZ12G0231530.1	2	tan		-
AZ12G0232180.1	4	tan		-
AZ12G0233760.1	6	tan		-
AZ13G0241960.1	16	tan		-
AZ13G0246470.1	1	tan		CnBPC7
AZ14G0251060.1	6	tan		CnBPC7
AZ14G0253760.1	2	tan		CnBPC7
AZ14G0256700.1	1	tan		CnBPC7
AZ15G0265330.1	1	tan		-
AZ15G0266290.1	2	tan		CnBPC7
AZ15G0266980.1	8	tan		-
AZ15G0267330.1	1	tan		-
AZ15G0267980.1	2	tan		-
AZ15G0267990.1	1	tan		-
AZ02G0026850.1	4	tan		CnBPC7
AZ16G0276210.1	2	tan		CnBPC7
AZ16G0278450.1	4	tan		-
AZ16G0280530.1	4	tan		CnBPC7
AZ02G0030570.1	3	tan		CnBPC7
AZ02G0031990.1	4	tan		CnBPC7
AZ03G0051700.1	1	tan		CnBPC7
AZ03G0054200.1	4	tan		-
AZ03G0056360.1	3	tan		-
AZ03G0061270.1	1	tan		-
AZ03G0064080.1	2	tan		-
AZ03G0064700.1	5	tan		-
AZ03G0072430.1	3	tan		CnBPC7
AZ03G0072420.1	6	tan		CnBPC7
AZ03G0073290.1	1	tan		CnBPC7
AZ04G0074910.1	2	tan		-
